# Supplementary material for: Should I Target the Blood Pressure from the Arterial Line or the Cuff? A Practical Approach for Dealing with Widely Discordant Measurements
Source: J Clin Med. 2025 Dec 5;14(24):8616. doi: 10.3390/jcm14248616 (PMC12733910; doi:10.3390/jcm14248616)
Supplement: Supplementary file 1 [file jcm-14-08616-s001.zip]

Archive with 1 entries (1 files):
- jcm-4000257-supplementary.pdf
